# Supplementary material for: How Cell Geometry and Cellular Patterning Influence Tissue Stiffness
Source: Int J Mol Sci. 2022 May 18;23(10):5651. doi: 10.3390/ijms23105651 (PMC9145195; doi:10.3390/ijms23105651)
Supplement: Supplementary file 1 [file ijms-23-05651-s001.zip]

Archive with 1 entries (1 files):
- ijms-1573431-supplementary.pdf
